# Supplementary material for: Identification of QTLs involved in destemming and fruit quality for mechanical harvesting of New Mexico pod–type green chile
Source: Front Plant Sci. 2024 Jul 1;15:1357986. doi: 10.3389/fpls.2024.1357986 (PMC11246910; doi:10.3389/fpls.2024.1357986)
Supplement: Supplementary Table 1 — Previously reported chile pepper fruit size QTLs on chromosome 3. [file Table_1.xlsx]

## Sheet: Supplementary Table S1
QTL	Location	Phenotype	%Var	Cross type	Parents	Source
fs3.1	3	fruit shape	63	180 F2:F3	Maor (C. annuum) x Perrenial (C. annuum)	Chaim et al., 2001
fd3.1	3	fruit diameter	42	180 F2:F3	Maor (C. annuum) x Perrenial (C. annuum)	Chaim et al., 2001
fl3.1	3	fruit length	34	180 F2:F3	Maor (C. annuum) x Perrenial (C. annuum)	Chaim et al., 2001
fl3.2	3	fruit length	8	180 F2:F3	Maor (C. annuum) x Perrenial (C. annuum)	Chaim et al., 2001
pt3.1	3	pericarp thickness	37	180 F2:F3	Maor (C. annuum) x Perrenial (C. annuum)	Chaim et al., 2001
(no name)	3 - 58.0 cM	fruit length	51.2-52.2	94 DH	California Wonder (C. annuum) x LS2341 (C. annuum)	Mimura et al., 2012
(no name)	3 - 58.0 cM	fruit diameter	37.1-37.9	94 DH	California Wonder (C. annuum) x LS2341 (C. annuum)	Mimura et al., 2012
(no name)	3 - 58.0 cM	fruit shape	61.3-68.2	94 DH	California Wonder (C. annuum) x LS2341 (C. annuum)	Mimura et al., 2012
3.4	3 - 55-61 cM	width mid height	9.0-15.0	92 RILs	NuMex RNAKY (C. annuum) x 2814-6 (C. frutescens)	Yarnes et al., 2013
3.5	3 - 62-64 cM	max width	14	92 RILs	NuMex RNAKY (C. annuum) x 2814-6 (C. frutescens)	Yarnes et al., 2013
3.6	3 - 80.4-84.3 cM	pericarp area	8.0-2.0	92 RILs	NuMex RNAKY (C. annuum) x 2814-6 (C. frutescens)	Yarnes et al., 2013
3.8	3 - 84.9-90.5 cM	fruit area	1.0-12.0	92 RILs	NuMex RNAKY (C. annuum) x 2814-6 (C. frutescens)	Yarnes et al., 2013
3.9	3 - 99.2-103.7 cM	maximum height	14.0-19.0	92 RILs	NuMex RNAKY (C. annuum) x 2814-6 (C. frutescens)	Yarnes et al., 2013
3.1	3 - 109.7-114.4 cM	max width	14.0-16.0	92 RILs	NuMex RNAKY (C. annuum) x 2814-6 (C. frutescens)	Yarnes et al., 2013
3.11	3 - 115.4 - 119 cM	maximum width	11.0-16.0	92 RILs	NuMex RNAKY (C. annuum) x 2814-6 (C. frutescens)	Yarnes et al., 2013
3.12	3 - 128.8 - 130.4 cM	pericarp area	17	92 RILs	NuMex RNAKY (C. annuum) x 2814-6 (C. frutescens)	Yarnes et al., 2013
3.13	3 - 134-138.6 cM	height mid width	6	92 RILs	NuMex RNAKY (C. annuum) x 2814-6 (C. frutescens)	Yarnes et al., 2013
(no name)	114 cM	pericarp	26	63 F2:F6 RILs	CM334 (C. annuum) x Early Jalapeno (C. annuum)	Naegele et al., 2014
FL-3.1	3 - 40.6–48.0 cM	fruit length	9.3–23.6	120 RILs	Perrenial (C. annuum) x Dempsey (C. annuum)	Han et al., 2016
FL-3.2	3 - 48.5–52.1 cM	fruit length	14.4–26.7	120 RILs	Perrenial (C. annuum) x Dempsey (C. annuum)	Han et al., 2016
FL-3.3	3 - 54.1–60.8 cM	fruit length	8.5–21.3	120 RILs	Perrenial (C. annuum) x Dempsey (C. annuum)	Han et al., 2016
FL-3.4	3 - 93.3–97.3 cM	fruit length	10.4–12.0	120 RILs	Perrenial (C. annuum) x Dempsey (C. annuum)	Han et al., 2016
FL-3.5	3 - 99.7–106.0 cM	fruit length	8.7–10.0	120 RILs	Perrenial (C. annuum) x Dempsey (C. annuum)	Han et al., 2016
FD-3.1	3 - 37.7–41.4 cM	fruit diameter	8.0–17.5	120 RILs	Perrenial (C. annuum) x Dempsey (C. annuum)	Han et al., 2016
FD-3.2	3 - 47.2–59.1 cM	fruit diameter	8.3–20.5	120 RILs	Perrenial (C. annuum) x Dempsey (C. annuum)	Han et al., 2016
FS-3.1	3 - 47.9–51.8 cM	fruit shape	24.1–37.0	120 RILs	Perrenial (C. annuum) x Dempsey (C. annuum)	Han et al., 2016
FS-3.2	3 - 54.1–59.0 cM	fruit shape	22.2–35.3	120 RILs	Perrenial (C. annuum) x Dempsey (C. annuum)	Han et al., 2016
XP3.1	3 - 139.2 cM	transverse perimeter	24.2	120 RILs	Maor (C. annuum) x CM334 (C. annuum)	Chunthawodtiporn et al., 2018
XA3.1	3 - 139.2 cM	transverse area	16.6	120 RILs	Maor (C. annuum) x CM334 (C. annuum)	Chunthawodtiporn et al., 2018
XWM3.1	3 - 142.0 cM	transverse width mid height	20.4	120 RILs	Maor (C. annuum) x CM334 (C. annuum)	Chunthawodtiporn et al., 2018
XMH3.1	3 - 139.2 cM	transverse maximum height	17.3	120 RILs	Maor (C. annuum) x CM334 (C. annuum)	Chunthawodtiporn et al., 2018
LP3.1	3 - 144.0 cM	longitudinal perimeter	32.6	120 RILs	Maor (C. annuum) x CM334 (C. annuum)	Chunthawodtiporn et al., 2018
LA3.1	3 - 146.0 cM	longitudinal area	28.9	120 RILs	Maor (C. annuum) x CM334 (C. annuum)	Chunthawodtiporn et al., 2018
PD_FL3.1	3 - 56.2–56.9 cM	fruit length	11.9	120 RILs	Perrenial (C. annuum) x Dempsey (C. annuum)	Lee et al., 2020
PD_FL3.2	3 -60.1–62.1 cM	fruit length	13.1	120 RILs	Perrenial (C. annuum) x Dempsey (C. annuum)	Lee et al., 2020
PD_FWd3	3 - 86–89.6 cM	fruit width	10.1	120 RILs	Perrenial (C. annuum) x Dempsey (C. annuum)	Lee et al., 2020
qFWD3.1	3 - 94.32-95.37 cM	fruit width	NA	148 RILs	16 L816 (C. annuum) x 16 L15 (C. annuum)	Liu et al., 2022
qFL3.1	3 - 95.4-96.1 cM	fruit length	NA	148 RILs	16 L816 (C. annuum) x 16 L15 (C. annuum)	Liu et al., 2022
FLe-P3.2	3 - 270 534 069 - 271 334 069 bp	fruit maximum length	14.5	423 accessions	G2P-SOL collection (Capsicum spp.)	McLeod et al., 2023
FShI-P3.2	3 - 225 096 729 - 225 896 729 bp	fruit shape index	7.4	423 accessions	G2P-SOL collection (Capsicum spp.)	McLeod et al., 2023
FShI-P3.4	3 - 270 908 572 - 271 708 572 bp	fruit shape index	1.4	423 accessions	G2P-SOL collection (Capsicum spp.)	McLeod et al., 2023
FShO-P3.3	3 - 21 101 804 -21 901 804 bp	fruit predominant shape oblate	7.7	423 accessions	G2P-SOL collection (Capsicum spp.)	McLeod et al., 2023
PTh-P3.2	3 - 31 011 141 - 31 811 141	pericarp thickness	6.5	423 accessions	G2P-SOL collection (Capsicum spp.)	McLeod et al., 2023
