# Supplementary material for: Identification of QTLs involved in destemming and fruit quality for mechanical harvesting of New Mexico pod–type green chile
Source: Front Plant Sci. 2024 Jul 1;15:1357986. doi: 10.3389/fpls.2024.1357986 (PMC11246910; doi:10.3389/fpls.2024.1357986)
Supplement: Supplementary Table 2 — Previously reported chile pepper fruit size QTLs on chromosome 10. [file Table_2.xlsx]

## Sheet: Supplementary Table S2
QTL	Location	Phenotype	%Var	Cross type	Parents	Source
fs10.1	10	fruit shape	9.0-11.0	180 F2:F3	Maor (C. annuum) x Perrenial (C. annuum)	Chaim et al., 2001
fd10.1	10	fruit diameter	9.0-11.0	180 F2:F3	Maor (C. annuum) x Perrenial (C. annuum)	Chaim et al., 2001
pt10.1	10	pericarp thickness	9.0-11.0	180 F2:F3	Maor (C. annuum) x Perrenial (C. annuum)	Chaim et al., 2001
fs10.1	10 (marker A)	fruit shape	30-44	195 F2	5226 (C. annuum) × PI 159234 (C. chinense)	Chaim et al., 2003
(no name)	10 - 29.3 cM	fruit diameter	10.4	94 DH	California Wonder (C. annuum) x LS2341 (C. annuum)	Mimura et al., 2012
Width 1	10.1 - 15.5 cM	maximum width	16.9	250 BC2S1	PEN45 (C. baccatum) x MT, SM and GNM (C. annuum)	Eggink et al., 2014
Length 1	10.1 - 78.2 cM	fruit length	7.9	250 BC2S1	PEN45 (C. baccatum) x MT, SM and GNM (C. annuum)	Eggink et al., 2014
Length 2	10.1 - 16.6 cM	fruit length	20.5	250 BC2S1	PEN45 (C. baccatum) x MT, SM and GNM (C. annuum)	Eggink et al., 2014
XP10.1	10 - 71.8 cM	transverse perimeter	5.8	120 RILs	Maor (C. annuum) x CM334 (C. annuum)	Chunthawodtiporn et al., 2018
XA10.1	10 - 61.0 cM	transverse area	5.1	120 RILs	Maor (C. annuum) x CM334 (C. annuum)	Chunthawodtiporn et al., 2018
FLe-P10.1	10 - 91 069 049 - 91 669 049 bp	fruit maximum length	9.1	423 accessions	G2P-SOL collection (Capsicum spp.)	McLeod et al., 2023
FShI-P10.1	10 - 91 069 049 - 91 669 049 bp	fruit shape index	4.8	423 accessions	G2P-SOL collection (Capsicum spp.)	McLeod et al., 2023
FShO-P10.2	10 - 171 944 875 - 172 544 875 bp	fruit predominant shape oblate	5.8	423 accessions	G2P-SOL collection (Capsicum spp.)	McLeod et al., 2023
FShO-P10.4	10 - 200 782 635 - 201 382 635 bp	fruit predominant shape oblate	1.7	423 accessions	G2P-SOL collection (Capsicum spp.)	McLeod et al., 2023
FShO-P10.1	10 - 91 069 049 - 91 669 049 bp	fruit predominant shape oblate	1.5	423 accessions	G2P-SOL collection (Capsicum spp.)	McLeod et al., 2023
PTh-P10.3	10 - 194 195 149 - 194 795 149 bp	pericarp thickness	1.1	423 accessions	G2P-SOL collection (Capsicum spp.)	McLeod et al., 2023
